# Supplementary material for: Understanding the Connection Between Diet, Food Systems and Mental Health: A Qualitative Exploration of a Caribbean Small Island Developing State
Source: Nutrients. 2026 Apr 30;18(9):1427. doi: 10.3390/nu18091427 (PMC13164642; doi:10.3390/nu18091427)
Supplement: Supplementary file 1 [file nutrients-18-01427-s001.zip]

Archive with 1 entries (1 files):
- nutrients-4245784-supplementary.pdf
